# Supplementary material for: Coding Dyadic Behavior in Caregiver–Child Interaction from a Clinical Psychology Perspective: How Should Multiple Instruments and Outcomes Be Dealt with?
Source: Children (Basel). 2023 Oct 31;10(11):1765. doi: 10.3390/children10111765 (PMC10670483; doi:10.3390/children10111765)
Supplement: Supplementary file 1 [file children-10-01765-s001.zip]

Archive with 1 entries (1 files):
- children-2665439-supplementary.pdf
